# Supplementary material for: Standard Visual and Ordinal Coronary Calcium Scoring on PET/CT: Agreement with Agatston Scoring and Prognostic Implications
Source: Diagnostics (Basel). 2025 Nov 22;15(23):2969. doi: 10.3390/diagnostics15232969 (PMC12691459; doi:10.3390/diagnostics15232969)
Supplement: Supplementary file 1 [file diagnostics-15-02969-s001.zip]

Archive with 2 entries (2 files):
- Supplementary Mateterial S1. Visual Scale Instruction.pdf
- Supplementary Mateterial S2. Ordinal Scale Instruction.pdf
